# Supplementary material for: A taxonomic study of Chinese species of the alberti group of Metaphycus (Hymenoptera, Encyrtidae)
Source: Zookeys. 2013 Apr 5;(285):53–88. doi: 10.3897/zookeys.285.4142 (PMC3690757; doi:10.3897/zookeys.285.4142)
Supplement: XML Treatment for Metaphycus dorsalis [file zookeys.285.4142-treatment1.xml]

<!DOCTYPE tp:taxon-treatment
  PUBLIC "-//TaxonX//DTD Taxonomic Treatment Publishing DTD v0 20100105//EN" "tax-treatment-NSO.dtd">
<tp:taxon-treatment xmlns:tp="http://www.plazi.org/taxpub"><tp:treatment-meta><mixed-citation publication-type="journal"><person-group><name><surname>Wang</surname><given-names>Ying</given-names></name><name><surname>Li</surname><given-names>Cheng-De</given-names></name><name><surname>Zhang</surname><given-names>Yan-Zhou</given-names></name></person-group><article-title>A taxonomic study of Chinese species of the <italic>alberti</italic> group of <italic>Metaphycus</italic> (Hymenoptera, Encyrtidae)</article-title><source>Zookeys</source><day>5</day><month>4</month><year>2013</year><volume>2013</volume><issue>285</issue><fpage>53</fpage><lpage>88</lpage><pub-id pub-id-type="doi">10.3897/zookeys.285.4142</pub-id></mixed-citation></tp:treatment-meta><tp:nomenclature><tp:taxon-name>
                            <tp:taxon-name-part taxon-name-part-type="genus">Metaphycus</tp:taxon-name-part>
                            <tp:taxon-name-part taxon-name-part-type="species">dorsalis</tp:taxon-name-part>
                        <object-id xmlns:xlink="http://www.w3.org/1999/xlink" xlink:type="simple">urn:lsid:zoobank.org:act:486A67C0-EE88-4D7C-988A-47ABE6CB1712</object-id>
								<object-id xmlns:xlink="http://www.w3.org/1999/xlink" xlink:type="simple">http://species-id.net/wiki/Metaphycus_dorsalis</object-id>
								</tp:taxon-name><tp:taxon-status xmlns:xlink="http://www.w3.org/1999/xlink" xlink:type="simple">sp. n.</tp:taxon-status><xref ref-type="fig" rid="F1">Plate 1D</xref><xref ref-type="fig" rid="F2">Figs 1–7</xref></tp:nomenclature><tp:treatment-sec sec-type="Holotype"><title>Holotype.</title><p>♀, China, Yunnan, Xishuangbanna: 2009.XI.9, Coll. G. Tang (IZCAS).</p></tp:treatment-sec><tp:treatment-sec sec-type="Paratypes"><title>Paratypes.</title><p>2♀♀, the same as holotype; 2♀♀, 1♂, Sichuan, Chengdu, 1961.VII.1–5, Coll. D. X. Liao (IZCAS).</p><p>Female: Body length, including ovipositor about 1mm. Frontovertex orange; orange in ocellar area, pale orange between occipital margin and posterior ocelli; immaculate with yellow from occiput to base of mandible; mouth margin medially yellow below torulus; rest of head, except occiput, white; antenna (<xref ref-type="fig" rid="F2">Fig. 1</xref>) with radicle dark brown; scape with both faces dark brown, blackish, only base and apex white; pedicel dark brown in proximal one third, otherwise white; F1–F3 dark brown, F4 very pale brown, F5–F6 white, clava dark brown, becoming slightly paler towards apex, apex very pale brown; occiput with a brown area above foramen, rest white; neck of pronotum dark brown, posterior margin white, lateral spots relatively large and distinct; dorsum of thorax orange; sides and posterior margin of mesoscutum and axillae conspicuously bordered brown, mesoscutum and scutellum (<xref ref-type="fig" rid="F1">Plate I–D</xref>) with brown line from front edge of mesoscutum to apex of scutellum; setae translucent pale brown, silvery in most lights; tegula white with apex pale brown; metanotum orange; mesopleuron yellow; prosternum and mesosternum pale yellow; legs (<xref ref-type="fig" rid="F2">Figs 5–7</xref>) pale yellow; fore wing (<xref ref-type="fig" rid="F2">Fig. 4</xref>) hyaline and with linea calva interrupted; venation yellow-brown; hind wing hyaline; propodeum medially orange-brown, laterally pale yellow; gaster orange and ovipositor sheath orange.
                        </p><p>Head with polygonally reticulate sculpture and mesh size slightly less than that of one eye facet; frontovertex about one-fourth head width; ocelli forming an acute angle about 30°; eye not quite reaching occipital margin, separated by much less than diameter of a facet; frontovertex subparallel and from anterior ocellus slightly wider anteriorly; scrobes shallow and U-shaped; antenna with scape about 3–3.1× as long as broad; funicle with F1–F4 smallest, F5 a little larger than F4 but transverse, F6 largest and slightly wider than long; linear sensilla only on F5 and F6; clava 3-segmented, its apex more or less rounded but with a short slightly oblique truncation; mandible relatively broad with three subequal, apical teeth; palpal formula 2-2 <!--PageBreak-->(<xref ref-type="fig" rid="F2">Fig. 3</xref>), notaular lines reaching about 0.4× across mesoscutum; fore wing venation and setation as in <xref ref-type="fig" rid="F2">Fig. 4</xref>; ovipositor (<xref ref-type="fig" rid="F2">Fig. 2</xref>) slightly exserted, about 5.6× as long as ovipositor sheath.
                        </p><p>Relative measurements: HW 13, FV 3, FVL 7, POL 1.5, AOL 3.5, OOL 0.5, OCL 2, POD 1, AOD 1, EL 9, EW 6,MS 5, SL 6, SW 2, FWL 35, FWW 14, HWL 23, HWW 5, OL 10, GL 2, MT 10.</p><p>Male. Unknown.</p></tp:treatment-sec><tp:treatment-sec sec-type="Host"><title>Host.</title><p>Unknown.</p></tp:treatment-sec><tp:treatment-sec sec-type="Distribution"><title>Distribution.</title><p>China (Sichuan, Yunnan).</p></tp:treatment-sec><tp:treatment-sec sec-type="Etymology"><title>Etymology.</title><p>The specific epithet of this new species refers to the medial longitudinal dark brown strip on the mesoscutum and scutellum.
                        </p></tp:treatment-sec><tp:treatment-sec sec-type="Diagnosis"><title>Diagnosis.</title><p>Antenna with scape about 3–3.1× as long as broad; mesoscutum and scutellum with brown line running from front edge of mesoscutum to apex of scutellum; legs pale yellow; fore wing hyaline and with linea calva interrupted. Using the keys of <xref ref-type="bibr" rid="B54">Trjapitzin (1989)</xref> and <xref ref-type="bibr" rid="B22">Guerrieri and Noyes (2000)</xref>, this species runs to <italic><tp:taxon-name>Metaphycus dispar</tp:taxon-name></italic> (keys couplet 11 and 15). It can be separated from <italic>dispar</italic> as follows: mesoscutum and scutellum with a longitudinal dark brown strip in the middle (in <italic>dispar</italic>, mesoscutum and scutellum without a longtitudinal dark brown strip). Scape about 3× as long as broad (in <italic>dispar</italic>, scape about 3.3× as long as broad). Ovipositor about 5× as long as ovipositor <!--PageBreak-->sheath (in <italic>dispar</italic>, ovipositor about 4.3× as long as ovipositor sheath). The colour of the radicle is dark brown, and the metanotum is orange (in <italic>dispar</italic>, radicle with yellow, and metanotum is brown).
                        </p><fig id="F1" position="float" orientation="portrait"><label>Plate 1.</label><caption><p><bold>A</bold> palpal formula 2-2 (<italic><tp:taxon-name>Metaphycus chinensis</tp:taxon-name></italic> sp. n.) <bold>B</bold> palpal formula 3-3 (<italic><tp:taxon-name>Metaphycus eriococci</tp:taxon-name></italic>) <bold>C</bold> palpal formula 4-3 (<italic><tp:taxon-name>Metaphycus liaoi</tp:taxon-name></italic>) <bold>D</bold> thorax of <italic><tp:taxon-name>Metaphycus dorsalis</tp:taxon-name></italic> sp. n. in dorsal view.</p></caption><graphic xmlns:xlink="http://www.w3.org/1999/xlink" xlink:href="ZooKeys-285-053-g001.jpg" position="float" orientation="portrait" xlink:type="simple"/></fig><fig id="F2" position="float" orientation="portrait"><label>Figures 1–7.</label><caption><p><italic><tp:taxon-name>Metaphycus dorsalis</tp:taxon-name></italic> sp. n. Female: <bold>1</bold> antenna <bold>2</bold> ovipositor <bold>3</bold> palpal formula <bold>4</bold> fore wing <bold>5</bold> fore leg <bold>6</bold> mid leg <bold>7</bold> hind leg.</p></caption><graphic xmlns:xlink="http://www.w3.org/1999/xlink" xlink:href="ZooKeys-285-053-g002.jpg" position="float" orientation="portrait" xlink:type="simple"/></fig></tp:treatment-sec><ref-list><ref id="B54"><mixed-citation xmlns:xlink="http://www.w3.org/1999/xlink" xlink:type="simple"><person-group><name name-style="western"><surname>Trjapitzin</surname><given-names>VA</given-names></name></person-group> (<year>1989</year>)<article-title> Parasitic Hymenoptera of the Fam. Encyrtidae of Palaearctics.</article-title><source>Opredeliteli po Faune SSSR Zoologicheskii Instituta Akademii Nauk SSR, Leningrad </source><volume>158</volume>: <fpage>1</fpage>-<lpage>489</lpage>.</mixed-citation></ref><ref id="B22"><mixed-citation xmlns:xlink="http://www.w3.org/1999/xlink" xlink:type="simple"><person-group><name name-style="western"><surname>Guerrieri</surname><given-names>E</given-names></name><name name-style="western"><surname>Noyes</surname><given-names>JS</given-names></name></person-group> (<year>2000</year>)<article-title> Revision of European species of genus <italic>Metaphycus</italic> Mercet (Hymenoptera: Chalcidoidea: Encyrtidae), parasitoids of scale insects.</article-title><source>Systematic Entomology </source><volume>25</volume>: <fpage>147</fpage>-<lpage>222</lpage>. doi: <ext-link ext-link-type="uri" xlink:href="http://dx.doi.org/10.1046/j.1365-3113.2000.00099.x" xlink:type="simple">10.1046/j.1365-3113.2000.00099.x</ext-link></mixed-citation></ref></ref-list></tp:taxon-treatment>
