# Supplementary material for: A taxonomic study of Chinese species of the alberti group of Metaphycus (Hymenoptera, Encyrtidae)
Source: Zookeys. 2013 Apr 5;(285):53–88. doi: 10.3897/zookeys.285.4142 (PMC3690757; doi:10.3897/zookeys.285.4142)
Supplement: XML Treatment for Metaphycus alberti [file zookeys.285.4142-treatment2.xml]

<!DOCTYPE tp:taxon-treatment
  PUBLIC "-//TaxonX//DTD Taxonomic Treatment Publishing DTD v0 20100105//EN" "tax-treatment-NSO.dtd">
<tp:taxon-treatment xmlns:tp="http://www.plazi.org/taxpub"><tp:treatment-meta><mixed-citation publication-type="journal"><person-group><name><surname>Wang</surname><given-names>Ying</given-names></name><name><surname>Li</surname><given-names>Cheng-De</given-names></name><name><surname>Zhang</surname><given-names>Yan-Zhou</given-names></name></person-group><article-title>A taxonomic study of Chinese species of the <italic>alberti</italic> group of <italic>Metaphycus</italic> (Hymenoptera, Encyrtidae)</article-title><source>Zookeys</source><day>5</day><month>4</month><year>2013</year><volume>2013</volume><issue>285</issue><fpage>53</fpage><lpage>88</lpage><pub-id pub-id-type="doi">10.3897/zookeys.285.4142</pub-id></mixed-citation></tp:treatment-meta><tp:nomenclature><tp:taxon-name>
                            <tp:taxon-name-part taxon-name-part-type="genus">Metaphycus</tp:taxon-name-part>
                            <tp:taxon-name-part taxon-name-part-type="species">alberti</tp:taxon-name-part>
                        <object-id xmlns:xlink="http://www.w3.org/1999/xlink" xlink:type="simple">http://species-id.net/wiki/Metaphycus_alberti</object-id>
								</tp:taxon-name><tp:taxon-authority>(Howard, 1898)</tp:taxon-authority><xref ref-type="fig" rid="F3">Figs 8–14</xref><tp:nomenclature-citation-list><tp:nomenclature-citation><tp:taxon-name>Aphycus alberti</tp:taxon-name><comment> Howard, 1898: 247. Syntypes ♀♂, Australia (New South Wales), USNM, examined (part).</comment></tp:nomenclature-citation><!--PageBreak--><tp:nomenclature-citation><tp:taxon-name>Metaphycus alberti</tp:taxon-name><comment> (Howard); <xref ref-type="bibr" rid="B9">Compere 1957</xref>: 222, 224.</comment></tp:nomenclature-citation><tp:nomenclature-citation><tp:taxon-name>Metaphycus aurantiacus</tp:taxon-name><comment> Annecke &amp; Mynhardt 1981: 60–61. Synonymized with <italic>alberti</italic> by <xref ref-type="bibr" rid="B36">Noyes 2004</xref>: 254.</comment></tp:nomenclature-citation></tp:nomenclature-citation-list></tp:nomenclature><tp:treatment-sec sec-type="Female"><title>Female.</title><p>Body length, including ovipositor, 0.72–1.1 mm. Frontovertex pale orange; orange in ocellar area, pale orange between occipital margin and posterior ocelli; immaculate from occiput to base of mandible; occiput with a large dark brown area above foramen, rest white; antenna (<xref ref-type="fig" rid="F3">Fig. 8</xref>) with radicle very pale brown; scape mostly pale yellow and with a dark brown mark in middle, dorsal margin pale yellow; pedicel dark brown in proximal half, otherwise white, F1–F3 brown, F4–F6 white, clava dark brown, becoming slightly paler towards apex, apex pale brown; neck of pronotum brown, posterior margin translucent white, lateral spots relatively small and faint, rest white; dorsum of thorax orange; sides and posterior margin of mesoscutum and axillae inconspicuously bordered brown; setae translucent yellow, silvery in most lights; tegula white with apex pale grey-brown; metanotum orange; mesopleuron pale yellow; prosternum and mesosternum pale yellow; legs (<xref ref-type="fig" rid="F3">Figs 12–14</xref>) mainly pale yellow; fore wing (<xref ref-type="fig" rid="F3">Fig. 11</xref>) hyaline and with linea calva interrupted, stigmal vein about 2.3× as long as marginal vein, venation yellow-brown; hind wing hyaline; propodeum medially orange, laterally dark brown, sides white; gaster mostly yellow, sometimes pale brown dorsally from cercal plates to near apex, ovipositor sheath yellow.
                        </p><p>Head with polygonally reticulate sculpture and mesh size slightly less than that of one eye facet; ocelli forming an acute angle less than 35°; eye not quite reaching occipital margin, separated by much less than diameter of a facet; frontovertex parallel-sided; scrobes shallow and U-shaped; antenna with scape about 2.7–3.5× as long as broad; funicle with F1–F4 smallest, subequal and transverse, F5 a little larger, F6 largest and slightly wider than long; linear sensilla only on F5 and F6; clava 3-segmented, its apex more or less rounded but with a short slightly oblique truncation; mandible relatively broad with three subequal, apical teeth; palpal formula 2-2 (<xref ref-type="fig" rid="F3">Fig. 10</xref>), notaular lines reaching about 0.4× across mesoscutum; fore wing venation and setae as in <xref ref-type="fig" rid="F3">Fig. 11</xref>; ovipositor (<xref ref-type="fig" rid="F3">Fig. 9</xref>) slightly exserted, about 5.2× as long as ovipositor sheath.
                        </p><p>Relative measurements: HW 13, FV 3, FVL 7, POL 2, AOL 4, OOL 1, OCL 2, POD 1, AOD 1.5, EL 8, EW 6, MS 3.5, SL 7, SW 2, FWL 37, FWW 14, HWL 26, HWW 5, OL 10, GL 2, MT 11.</p><p>Male. Length 0.7 mm. Generally similar to female but for coloration, structure of clava and genitalia. Frontovertex with ocellar area dark brown; dorsum of thorax and gaster dark brown. Antenna similar to that of female but clava solid and relatively slender; aedeagus about half as long as mid tibia.</p></tp:treatment-sec><tp:treatment-sec sec-type="Hosts"><title>Hosts.</title><p><italic><tp:taxon-name>Coccus hesperidum</tp:taxon-name></italic> (Annecke &amp; Mynhardt, 1981), <italic><tp:taxon-name>Coccus elongates</tp:taxon-name></italic>, <italic><tp:taxon-name>Coccus longulus</tp:taxon-name></italic> and <italic><tp:taxon-name>Ceroplastes</tp:taxon-name></italic> sp. (<tp:taxon-name>Hemiptera</tp:taxon-name>: <tp:taxon-name>Coccidae</tp:taxon-name>) (<xref ref-type="bibr" rid="B36">Noyes 2004</xref>).
                        </p></tp:treatment-sec><tp:treatment-sec sec-type="Distribution"><title>Distribution.</title><p>China (Chongqing, Fujian, Guangdong, Sichuan, Zhejiang), Hawaii, USA (California), Costa Rica, South Africa, Swaziland, Australia.</p></tp:treatment-sec><tp:treatment-sec sec-type="Material examined"><title>Material examined.</title><p>China: 5♀♀, Zhejiang, Huangyan, 1964.VII.17, Coll. D. X. Liao (IZCAS); 1♀, Zhejiang, Ningbo, 2012.VII.3, F. Wang (IZCAS); 3 ♀♀, 1♂, <!--PageBreak-->Sichuan, Chengdu, 1961.VII.10–13, Coll. D. X. Liao (IZCAS); 2♀, Guangdong, Heyuan, 2009.XI.8, F. Yuan and Y. Z. Zhang (IZCAS); 1♀, Fujian, Wuping (Liangye Mt.), 2008.XI.15, Coll. F. Yuan (IZCAS); 1♀, Fujian, Fuzhou, 1998.X, M. Xu (IZ<!--PageBreak-->CAS); 1♀, Chongqing, Longxi, 1992.VII.15 (BMNH). South Africa: 1♀, Zebediela, 1957–III, Coll. D. P. Annecke (BMNH).</p></tp:treatment-sec><tp:treatment-sec sec-type="Diagnosis"><title>Diagnosis.</title><p>Antenna with radicle very pale brown; scape mostly pale yellow and with a dark brown mark in middle, dorsal margin pale yellow; legs mainly pale yellow, scape about 2.7–3.5× as long as broad, ovipositor slightly exserted, about 5.2× as long as ovipositor sheath.<italic><tp:taxon-name>Metaphycus alberti</tp:taxon-name></italic> is very similar to <italic><tp:taxon-name>Metaphycus dispar</tp:taxon-name></italic> in general coloration and habitus.The female of <italic>alberti</italic> can be identified reliably by the pale yellow dorsal margin of the scape (in <italic>dispar</italic> dorsal margin of the scape medially interrupted by dark brown mark), and the ovipositor about 5.2× as long as ovipositor sheath (in <italic>dispar</italic> ovipositor about 4.3× as long as ovipositor sheath).
                        </p><fig id="F3" position="float" orientation="portrait"><label>Figures 8–14.</label><caption><p><italic><tp:taxon-name>Metaphycus alberti</tp:taxon-name></italic> (Howard) Female: <bold>8</bold> antenna <bold>9</bold> ovipositor <bold>10</bold> palpal formula <bold>11</bold> fore wing <bold>12</bold> fore leg <bold>13</bold> mid leg <bold>14</bold> hind leg.</p></caption><graphic xmlns:xlink="http://www.w3.org/1999/xlink" xlink:href="ZooKeys-285-053-g003.jpg" position="float" orientation="portrait" xlink:type="simple"/></fig></tp:treatment-sec><ref-list><ref id="B9"><mixed-citation xmlns:xlink="http://www.w3.org/1999/xlink" xlink:type="simple"><person-group><name name-style="western"><surname>Compere</surname><given-names>H</given-names></name></person-group> (<year>1957</year>)<article-title> Descriptions of species of <italic>Metaphycus</italic> recently introduced into California and some corrections.</article-title><source>Bollettino del Laboratorio di Entomologia Agraria ‘Filippo Silvestri’, Portici </source><volume>15</volume>: <fpage>221</fpage>-<lpage>230</lpage>.</mixed-citation></ref><ref id="B36"><mixed-citation xmlns:xlink="http://www.w3.org/1999/xlink" xlink:type="simple"><person-group><name name-style="western"><surname>Noyes</surname><given-names>JS</given-names></name></person-group> (<year>2004</year>)<article-title> <italic>Metaphycus</italic> and related genera, parasitoids of scale insects (Coccoidea) and whiteflies (Aleyrodidae). Encyrtidae of Costa Rica (Hymenoptera: Chalcidoidea).</article-title><source>Memoirs of the American Entomological Institute </source><volume>73</volume> (<issue>2</issue>): <fpage>1</fpage>-<lpage>460</lpage>.</mixed-citation></ref></ref-list></tp:taxon-treatment>
