# Supplementary material for: A taxonomic study of Chinese species of the alberti group of Metaphycus (Hymenoptera, Encyrtidae)
Source: Zookeys. 2013 Apr 5;(285):53–88. doi: 10.3897/zookeys.285.4142 (PMC3690757; doi:10.3897/zookeys.285.4142)
Supplement: XML Treatment for Metaphycus dispar [file zookeys.285.4142-treatment3.xml]

<!DOCTYPE tp:taxon-treatment
  PUBLIC "-//TaxonX//DTD Taxonomic Treatment Publishing DTD v0 20100105//EN" "tax-treatment-NSO.dtd">
<tp:taxon-treatment xmlns:tp="http://www.plazi.org/taxpub"><tp:treatment-meta><mixed-citation publication-type="journal"><person-group><name><surname>Wang</surname><given-names>Ying</given-names></name><name><surname>Li</surname><given-names>Cheng-De</given-names></name><name><surname>Zhang</surname><given-names>Yan-Zhou</given-names></name></person-group><article-title>A taxonomic study of Chinese species of the <italic>alberti</italic> group of <italic>Metaphycus</italic> (Hymenoptera, Encyrtidae)</article-title><source>Zookeys</source><day>5</day><month>4</month><year>2013</year><volume>2013</volume><issue>285</issue><fpage>53</fpage><lpage>88</lpage><pub-id pub-id-type="doi">10.3897/zookeys.285.4142</pub-id></mixed-citation></tp:treatment-meta><tp:nomenclature><tp:taxon-name>
                            <tp:taxon-name-part taxon-name-part-type="genus">Metaphycus</tp:taxon-name-part>
                            <tp:taxon-name-part taxon-name-part-type="species">dispar</tp:taxon-name-part>
                        <object-id xmlns:xlink="http://www.w3.org/1999/xlink" xlink:type="simple">http://species-id.net/wiki/Metaphycus_dispar</object-id>
								</tp:taxon-name><tp:taxon-authority>(Mercet, 1925)</tp:taxon-authority><xref ref-type="fig" rid="F4">Figs 15–22</xref><tp:nomenclature-citation-list><tp:nomenclature-citation><tp:taxon-name>Euaphycus dispar</tp:taxon-name><comment> Mercet, 1925: 25–27. Lectotype ♀ (designated by <xref ref-type="bibr" rid="B35">Noyes 1981</xref>: 174), Spain, IEE.
</comment></tp:nomenclature-citation><tp:nomenclature-citation><tp:taxon-name>Metaphycus tamakatakaigara</tp:taxon-name><comment> Tachikawa, 1957: 27–30. Holotype female, Japan, KYUN. Synonymized with <italic>dispar</italic> by <xref ref-type="bibr" rid="B54">Trjapitzin 1989</xref>: 232.
</comment></tp:nomenclature-citation><tp:nomenclature-citation><tp:taxon-name>Metaphycus dispar</tp:taxon-name><comment> (Mercet); <xref ref-type="bibr" rid="B44">Sugonjaev and Babaev 1971</xref>: 70–75. <xref ref-type="bibr" rid="B52">Trjapitzin 1978</xref>: 314; <xref ref-type="bibr" rid="B54">Trjapitzin 1989</xref>: 384; <xref ref-type="bibr" rid="B22">Guerrieri and Noyes 2000</xref>: 168.
</comment></tp:nomenclature-citation></tp:nomenclature-citation-list></tp:nomenclature><tp:treatment-sec sec-type="Female"><title>Female.</title><p>Body length, including ovipositor, about 0.67mm. Frontovertex orange; orange in ocellar area, pale yellow between occipital margin and posterior ocelli; immaculate from occiput to base of mandible; mouth margin pale yellow below torulus; rest of head, except occiput, white; antenna (<xref ref-type="fig" rid="F4">Fig. 15</xref>) with radicle yellow; scape mostly pale yellow and with a dark brown mark in middle, dorsal margin in middle brown; pedicel in proximal two thirds dark brown and distal one third white, dark brown area extending slightly towards apex externally and internally; F1–F3 dark brown, F4 pale brown, F5–F6 yellow-white, clava dark brown, becoming slightly paler towards apex, apex yellow; occiput with a large dark brown area above foramen, rest white; neck of pronotum black, posterior margin white, lateral spots relatively large and distinct, rest white; dorsum of thorax orange; sides and posterior margin of mesoscutum and axillae inconspicuously bordered brown; setae translucent pale orange, silvery in most lights; tegula white with apex pale brown; metanotum brown; mesopleuron white; prosternum and mesosternum white; legs (<xref ref-type="fig" rid="F4">Figs 19–21</xref>) pale yellow; fore wing (<xref ref-type="fig" rid="F4">Fig. 18</xref>) hyaline and with linea calva interrupted, venation yellow-brown; hind wing hyaline; propodeum medially pale brown, brown laterally, sides white; gaster dorsally mainly very pale brown, but basal tergite dark brown, sides and venter white; ovipositor sheath yellow.
                        </p><p>Head with polygonally reticulate sculpture and mesh size slightly less than that of one eye facet; ocelli forming an acute angle less than 35°; eye not quite reaching occipital margin, separated by much less than diameter of a facet; eye margins subparal<!--PageBreak-->lel with frontovertex slightly wider anteriorly; scrobes shallow and U-shaped; antenna (<xref ref-type="fig" rid="F4">Fig. 15</xref>) with scape about 3.1–3.3× as long as broad; funicle with F1–F4 smallest, subequal and transverse, F5 a little larger and F6 largest, linear sensilla only on F5 and <!--PageBreak-->F6; clava 3-segmented, its apex more or less rounded but with a short slightly oblique truncation; mandible relatively broad with three subequal, apical teeth (<xref ref-type="fig" rid="F4">Fig. 17</xref>); palpal formula 2-2 (<xref ref-type="fig" rid="F4">Fig. 16</xref>), notaular lines virtually absent; fore wing venation and setation as in <xref ref-type="fig" rid="F4">Fig. 18</xref>; ovipositor (<xref ref-type="fig" rid="F4">Fig. 22</xref>) slightly exserted, about 4.3× as long as ovipositor sheath.
                        </p><p>Relative measurements: HW 9, FV 3,FVL 4, POL 2 AOL 3, OOL 0.5, OCL 1, POD 1, AOD 1, EL 6, EW 4, MS 3, SL 4.5, SW 1.5, FWL 28, FWW 11, HWL 15, HWW 4, OL 7, GL 1.6, MT 8.</p></tp:treatment-sec><tp:treatment-sec sec-type="Male"><title>Male.</title><p>Length 0.7–0.8 mm. Very similar to female except for antenna, genitalia and darker coloration; torulus with several pores inside the lower margin. (<xref ref-type="bibr" rid="B22">Guerrieri and Noyes 2000</xref>).
                        </p></tp:treatment-sec><tp:treatment-sec sec-type="Hosts"><title>Hosts.</title><p><italic><tp:taxon-name>Ericerus pela</tp:taxon-name></italic>, <italic><tp:taxon-name>Eulecanium</tp:taxon-name></italic> sp., <italic><tp:taxon-name>Eulecanium douglasi</tp:taxon-name></italic>, <italic><tp:taxon-name>Eulecanium kunoense</tp:taxon-name></italic>, <italic><tp:taxon-name>Eulecanium rugulosum</tp:taxon-name></italic>, <italic><tp:taxon-name>Eulecanium secretum</tp:taxon-name></italic>, <italic><tp:taxon-name>Eulecanium tiliae</tp:taxon-name></italic>, <italic><tp:taxon-name>Parthenolecanium corni</tp:taxon-name></italic>, <italic><tp:taxon-name>Parthenolecanium persicae</tp:taxon-name></italic>, <italic><tp:taxon-name>Pulvinaria</tp:taxon-name></italic> sp., <italic><tp:taxon-name>Pulvinaria vitis</tp:taxon-name></italic>, <italic><tp:taxon-name>Rhodococcus turanicus</tp:taxon-name></italic>.
                        </p></tp:treatment-sec><tp:treatment-sec sec-type="Distribution"><title>Distribution.</title><p>China (Beijing, Xinjiang), Japan, Kazakhstan, Kirgizia, Kyrgyzstan, Mongolia, Tajikistan, Turkmenistan, Uzbekistan, Armenia, Canary Islands, Czech Republic, Finland, France, Greece, Hungary, Italy, Madeira, Russia, Russia-Adygeyskaya, Russia-Altayskiy Kray, Russia-Buryatskaya Respublika, Russia-Sakhalin Oblast, Slovakia, Spain, United Kingdom, United Kingdom-England, former Yugoslavia, Georgia, USA, (<xref ref-type="bibr" rid="B54">Trjapitzin 1989</xref>; <xref ref-type="bibr" rid="B22">Guerrieri and Noyes 2000</xref>).
                        </p></tp:treatment-sec><tp:treatment-sec sec-type="Material examined"><title>Material examined.</title><p>China: 1♀, Xinjiang, Kurle, 1965.VI.9, Coll. D. X. Liao (IZCAS); 1♀, Beijing, Changping, 2011.IX.23 (IZCAS); 1♀, Jiangsu, Nianjing, 2011.VI. (IZCAS); 1♀, Liaoning, Shenyang, 1991.VI., Coll. J. X. Lou (IZCAS). France: 1♀, Corsica Propriano, 1989.VIII, Coll. J. S. Noyes (BMNH); Greece: 1♀, Corfu Ano Kourakiana, 1987.VIII.30, Coll. J. S. Noyes (BMNH); Japan: 1♀, Tokyo, 1981.VIII.2, Coll. Ikece &amp; Carlson (BMNH).</p></tp:treatment-sec><tp:treatment-sec sec-type="Diagnosis"><title>Diagnosis.</title><p>Scape mostly pale yellow and with a dark brown mark in middle, dorsal margin in middle brown, and about 3.1–3.3× as long as broad; ovipositor slightly exserted, about 4.3× as long as ovipositor sheath.See diagnosis under the <italic><tp:taxon-name>Metaphycus alberti</tp:taxon-name></italic>. According to <xref ref-type="bibr" rid="B22">Guerrieri and Noyes (2000)</xref>, <italic><tp:taxon-name>Metaphycus dispar</tp:taxon-name></italic> is very close to <italic><tp:taxon-name>Metaphycus kozari</tp:taxon-name></italic> <xref ref-type="bibr" rid="B45">Sugonjaev (1975)</xref>.
                        </p><fig id="F4" position="float" orientation="portrait"><label>Figures 15–22.</label><caption><p><italic><tp:taxon-name>Metaphycus dispar</tp:taxon-name></italic> (Mercet) Female: <bold>15</bold> antenna <bold>16</bold> palpal formula <bold>17</bold> mandible <bold>18</bold> fore wing <bold>19</bold> fore leg <bold>20</bold> mid leg <bold>21</bold> hind leg <bold>22</bold> ovipositor.</p></caption><graphic xmlns:xlink="http://www.w3.org/1999/xlink" xlink:href="ZooKeys-285-053-g004.jpg" position="float" orientation="portrait" xlink:type="simple"/></fig></tp:treatment-sec><ref-list><ref id="B35"><mixed-citation xmlns:xlink="http://www.w3.org/1999/xlink" xlink:type="simple"><person-group><name name-style="western"><surname>Noyes</surname><given-names>JS</given-names></name></person-group> (<year>1981</year>)<source> On the types of the species of Encyrtidae described by R. García Mercet (Hymenoptera: Chalcidoidea). Eos. Revista Española di Entomología. Madrid 55/56: 165–189.</source></mixed-citation></ref><ref id="B54"><mixed-citation xmlns:xlink="http://www.w3.org/1999/xlink" xlink:type="simple"><person-group><name name-style="western"><surname>Trjapitzin</surname><given-names>VA</given-names></name></person-group> (<year>1989</year>)<article-title> Parasitic Hymenoptera of the Fam. Encyrtidae of Palaearctics.</article-title><source>Opredeliteli po Faune SSSR Zoologicheskii Instituta Akademii Nauk SSR, Leningrad </source><volume>158</volume>: <fpage>1</fpage>-<lpage>489</lpage>.</mixed-citation></ref><ref id="B44"><mixed-citation xmlns:xlink="http://www.w3.org/1999/xlink" xlink:type="simple"><person-group><name name-style="western"><surname>Sugonjaev</surname><given-names>ES</given-names></name><name name-style="western"><surname>Babaev</surname><given-names>T</given-names></name></person-group> (<year>1971</year>)<article-title> Morphological and biological peculiarities of <italic>Metaphycus dispar</italic> Mercet (Chalcidoidea, Encyrtidae) – a parasite of Coccidae.</article-title><source>Izvestiya Akademii Nauk Tadzhikskoy SSR (Otdelenie Biologicheskikh Nauk) </source><volume>1</volume>: <fpage>70</fpage>-<lpage>75</lpage>.</mixed-citation></ref><ref id="B52"><mixed-citation xmlns:xlink="http://www.w3.org/1999/xlink" xlink:type="simple"><person-group><name name-style="western"><surname>Trjapitzin</surname><given-names>VA</given-names></name></person-group> (<year>1978</year>)<article-title> Hymenoptera II. Chalcidoidea 7. Encyrtidae.</article-title><source>Opredeliteli Nasekomykh Evropeyskoy Chasti SSR </source><volume>3</volume>: <fpage>236</fpage>-<lpage>328</lpage>.</mixed-citation></ref><ref id="B22"><mixed-citation xmlns:xlink="http://www.w3.org/1999/xlink" xlink:type="simple"><person-group><name name-style="western"><surname>Guerrieri</surname><given-names>E</given-names></name><name name-style="western"><surname>Noyes</surname><given-names>JS</given-names></name></person-group> (<year>2000</year>)<article-title> Revision of European species of genus <italic>Metaphycus</italic> Mercet (Hymenoptera: Chalcidoidea: Encyrtidae), parasitoids of scale insects.</article-title><source>Systematic Entomology </source><volume>25</volume>: <fpage>147</fpage>-<lpage>222</lpage>. doi: <ext-link ext-link-type="uri" xlink:href="http://dx.doi.org/10.1046/j.1365-3113.2000.00099.x" xlink:type="simple">10.1046/j.1365-3113.2000.00099.x</ext-link></mixed-citation></ref><ref id="B45"><mixed-citation xmlns:xlink="http://www.w3.org/1999/xlink" xlink:type="simple"><!--PageBreak--><person-group><name name-style="western"><surname>Sugonjaev</surname><given-names>ES</given-names></name></person-group> (<year>1975</year>)<article-title> New Palaearctic species of the genus <italic>Metaphycus</italic> (Hymenoptera, Chalcidoidea).</article-title><source>Zoologicheskiy Zhurnal </source><volume>55</volume> (<issue>1</issue>): <fpage>145</fpage>-<lpage>148</lpage>.</mixed-citation></ref></ref-list></tp:taxon-treatment>
