# Supplementary material for: A taxonomic study of Chinese species of the alberti group of Metaphycus (Hymenoptera, Encyrtidae)
Source: Zookeys. 2013 Apr 5;(285):53–88. doi: 10.3897/zookeys.285.4142 (PMC3690757; doi:10.3897/zookeys.285.4142)
Supplement: XML Treatment for Metaphycus wui [file zookeys.285.4142-treatment5.xml]

<!DOCTYPE tp:taxon-treatment
  PUBLIC "-//TaxonX//DTD Taxonomic Treatment Publishing DTD v0 20100105//EN" "tax-treatment-NSO.dtd">
<tp:taxon-treatment xmlns:tp="http://www.plazi.org/taxpub"><tp:treatment-meta><mixed-citation publication-type="journal"><person-group><name><surname>Wang</surname><given-names>Ying</given-names></name><name><surname>Li</surname><given-names>Cheng-De</given-names></name><name><surname>Zhang</surname><given-names>Yan-Zhou</given-names></name></person-group><article-title>A taxonomic study of Chinese species of the <italic>alberti</italic> group of <italic>Metaphycus</italic> (Hymenoptera, Encyrtidae)</article-title><source>Zookeys</source><day>5</day><month>4</month><year>2013</year><volume>2013</volume><issue>285</issue><fpage>53</fpage><lpage>88</lpage><pub-id pub-id-type="doi">10.3897/zookeys.285.4142</pub-id></mixed-citation></tp:treatment-meta><tp:nomenclature><tp:taxon-name>
                            <tp:taxon-name-part taxon-name-part-type="genus">Metaphycus</tp:taxon-name-part>
                            <tp:taxon-name-part taxon-name-part-type="species">wui</tp:taxon-name-part>
                        <object-id xmlns:xlink="http://www.w3.org/1999/xlink" xlink:type="simple">urn:lsid:zoobank.org:act:9C8CB15E-29C7-40C1-8CAD-DA6EBAEA2AE6</object-id>
								<object-id xmlns:xlink="http://www.w3.org/1999/xlink" xlink:type="simple">http://species-id.net/wiki/Metaphycus_wui</object-id>
								</tp:taxon-name><tp:taxon-status xmlns:xlink="http://www.w3.org/1999/xlink" xlink:type="simple">sp. n.</tp:taxon-status><xref ref-type="fig" rid="F6">Figs 30–38</xref></tp:nomenclature><tp:treatment-sec sec-type="Holotype"><title>Holotype.</title><p>♀, China, Guangxi, Chongzuo, 2011.IV.22, ex. <italic><tp:taxon-name>Ceroplastes</tp:taxon-name></italic> sp., coll. S. A. Wu (IZCAS).
                        </p></tp:treatment-sec><tp:treatment-sec sec-type="Paratypes"><title>Paratypes.</title><p>2♀♀, same as holotype (IZCAS).</p><p><!--PageBreak--><bold>Female:</bold> Body length, including ovipositor, 0.7–0.8mm. Frontovertex orange; orange in ocellar area, orange between occipital margin and posterior ocelli; gena with brown-yellow from occiput to base of mandible; mouth margin yellow below torulus; rest of head, except occiput, white; antenna (<xref ref-type="fig" rid="F6">Fig. 30</xref>) with radicle very pale brown; scape mostly black only extreme base and apex white; pedicel dark brown in proximal half otherwise white, F1–F4 dark brown, F5–F6 white, clava dark brown, becoming slightly paler towards apex, apex paler brown; occiput with a large black area above foramen, rest white;neck of pronotum black, posterior margin brown, lateral spots relatively large and distinct, rest brown; dorsum of thorax brown-yellow; sides and posterior margin of mesoscutum and axillae inconspicuously bordered yellow-brown (<xref ref-type="fig" rid="F6">Fig. 34</xref>); setae translucent yellow, silvery in most lights;tegula white only apex pale brown; metanotum dark brown; mesopleuron pale yellow; prosternum and mesosternum white; legs (<xref ref-type="fig" rid="F6">Figs 35–37</xref>) mainly pale brown-yellow; fore wing (<xref ref-type="fig" rid="F6">Fig. 32</xref>) hyaline, venation yellow-brown; hind wing hyaline and with linea calva interrupted; propodeum medially dark brown; gaster dorsally brown, side and venter white; ovipositor sheath pale yellow.
                        </p><p>Head with polygonally reticulate sculpture and mesh size slightly less than that of one eye facet; ocelli forming an angle of about 45°; eye not quite reaching occipital margin, separated by much less than diameter of a facet; eye margins subparallel with frontovertex slightly wider anteriorly; scrobes shallow and U-shaped; antenna (<xref ref-type="fig" rid="F6">Fig. 30</xref>) with scape about 2.3× as long as broad; funicle with F1–F4 smallest, subequal and transverse, F5 a little larger, F6 largest and quadrate, linear sensilla only on F5 and F6; clava 3-segmented, its apex rounded; mandible relatively broad with three subequal, apical teeth; palpal formula 2-2 (<xref ref-type="fig" rid="F6">Fig. 31</xref>), notaular lines reaching about 0.5× across mesoscutum (<xref ref-type="fig" rid="F6">Fig. 33</xref>); fore wing venation and setation as in <xref ref-type="fig" rid="F6">Fig. 32</xref>; ovipositor (<xref ref-type="fig" rid="F6">Fig. 38</xref>) slightly exserted, about 4.7× as long as ovipositor sheath.
                        </p><p>Relative measurements: HW 12, FV 3,FVL 6, POL 2, AOL 3, OOL 1, OCL 1,POD 1, AOD 1, EL 8, EW 5,MS 2, SL 7, SW 3, FWL 36, FWW 17, OL 16, GL 3.4, MT 12.</p><p><bold>Male.</bold> Unknown.
                        </p></tp:treatment-sec><tp:treatment-sec sec-type="Host"><title>Host.</title><p><italic><tp:taxon-name>Ceroplastes</tp:taxon-name></italic> sp. on <italic><tp:taxon-name>Pinus</tp:taxon-name></italic>.
                        </p></tp:treatment-sec><tp:treatment-sec sec-type="Distribution"><title>Distribution.</title><p>China (Guangxi).</p></tp:treatment-sec><tp:treatment-sec sec-type="Etymology"><title>Etymology.</title><p>The species is named after Professor Sanan Wu, who helped to identify many hosts of <tp:taxon-name>Encyrtidae</tp:taxon-name>.
                        </p></tp:treatment-sec><tp:treatment-sec sec-type="Diagnosis"><title>Diagnosis.</title><p>Antenna with radicle very pale brown; scape mostly black, only extreme base and apex white, about 2.3× as long as broad; legs mainly pale brown-yellow; ovipositor slightly exserted, about 4.7× as long as ovipositor sheath.This species is similar to <italic><tp:taxon-name>Metaphycus fusiscapus</tp:taxon-name></italic> in colour and size. It can be separated from the latter as follows: scape about 2.3× as long as broad (in <italic>fusiscapus</italic>, scape about 2× as long as broad); mid and hind tibiae immaculate (<xref ref-type="fig" rid="F6">Fig. 36</xref>), at most with a fuscus spot near base of mid tibiae (in <italic>fusiscapus</italic> mid and hind tibiae with distinct dark brown marking).
                        </p><fig id="F6" position="float" orientation="portrait"><label>Figures 30–38.</label><caption><p><italic><tp:taxon-name>Metaphycus wui</tp:taxon-name></italic> sp. n. Female: <bold>30</bold> antenna <bold>31</bold> palpal formula <bold>32</bold> fore wing <bold>33</bold> mesoscutum <bold>34</bold> scutellum <bold>35</bold> fore leg <bold>36</bold> mid leg <bold>37</bold> hind leg <bold>38</bold> ovipositor.</p></caption><graphic xmlns:xlink="http://www.w3.org/1999/xlink" xlink:href="ZooKeys-285-053-g006.jpg" position="float" orientation="portrait" xlink:type="simple"/></fig><!--PageBreak--><!--PageBreak--></tp:treatment-sec></tp:taxon-treatment>
