# Supplementary material for: A taxonomic study of Chinese species of the alberti group of Metaphycus (Hymenoptera, Encyrtidae)
Source: Zookeys. 2013 Apr 5;(285):53–88. doi: 10.3897/zookeys.285.4142 (PMC3690757; doi:10.3897/zookeys.285.4142)
Supplement: XML Treatment for Metaphycus ericeri [file zookeys.285.4142-treatment7.xml]

<!DOCTYPE tp:taxon-treatment
  PUBLIC "-//TaxonX//DTD Taxonomic Treatment Publishing DTD v0 20100105//EN" "tax-treatment-NSO.dtd">
<tp:taxon-treatment xmlns:tp="http://www.plazi.org/taxpub"><tp:treatment-meta><mixed-citation publication-type="journal"><person-group><name><surname>Wang</surname><given-names>Ying</given-names></name><name><surname>Li</surname><given-names>Cheng-De</given-names></name><name><surname>Zhang</surname><given-names>Yan-Zhou</given-names></name></person-group><article-title>A taxonomic study of Chinese species of the <italic>alberti</italic> group of <italic>Metaphycus</italic> (Hymenoptera, Encyrtidae)</article-title><source>Zookeys</source><day>5</day><month>4</month><year>2013</year><volume>2013</volume><issue>285</issue><fpage>53</fpage><lpage>88</lpage><pub-id pub-id-type="doi">10.3897/zookeys.285.4142</pub-id></mixed-citation></tp:treatment-meta><tp:nomenclature><tp:taxon-name>
                            <tp:taxon-name-part taxon-name-part-type="genus">Metaphycus</tp:taxon-name-part>
                            <tp:taxon-name-part taxon-name-part-type="species">ericeri</tp:taxon-name-part>
                        <object-id xmlns:xlink="http://www.w3.org/1999/xlink" xlink:type="simple">http://species-id.net/wiki/Metaphycus_ericeri</object-id>
								</tp:taxon-name><tp:taxon-authority>Trjapitzin, 1967</tp:taxon-authority><xref ref-type="fig" rid="F8">Figs 48–57</xref><tp:nomenclature-citation-list><tp:nomenclature-citation><tp:taxon-name>Metaphycus ericeri</tp:taxon-name><comment> Trjapitzin, 1967: 185. Holotype ♀, Russia–Primor‘ye Kray.
</comment></tp:nomenclature-citation><tp:nomenclature-citation><tp:taxon-name>Metaphycus ericeri</tp:taxon-name><comment> Trjapitzin: <xref ref-type="bibr" rid="B51">Trjapitzin 1975</xref>: 10; <xref ref-type="bibr" rid="B54">Trjapitzin 1989</xref>: 345.
</comment></tp:nomenclature-citation></tp:nomenclature-citation-list></tp:nomenclature><tp:treatment-sec sec-type="Female"><title>Female.</title><p>Body length, including ovipositor about 0.8 mm. Frontovertex pale orange; pale brown in ocellar area, yellow between occipital margin and posterior ocelli; immaculate from occiput to base of mandible; rest of head, except occiput, white; antenna (<xref ref-type="fig" rid="F8">Fig. 48</xref>) with radicle brown-yellow; scape with both faces blackish, only extreme apex and extreme distal yellow, dorsal margin pale black; pedicel dark brown in proximal half, otherwise white; F1–F4 dark brown, F5–F6 white, clava dark brown, becoming paler towards apex, apex paler brown; occiput with a large dark brown area above foramen, rest white; neck of pronotum dark brown, posterior margin translucent white, lateral spots relatively large and distinct, rest white; dorsum of thorax orange; sides and posterior margin of mesoscutum and axillae inconspicuously bordered pale brown; setae translucent orange, silvery in most lights; tegula white with apex pale grey-brown; metanotum orange; mesopleuron pale yellow; prosternum and mesosternum pale yellow; legs (<xref ref-type="fig" rid="F8">Figs 54–56</xref>) mainly pale yellow and mid tibia with a faint brown marking; fore wing (<xref ref-type="fig" rid="F8">Fig. 53</xref>) hyaline and with linea calva interrupted, venation yellow-brown; hind wing hyaline; propodeum medially orange; gaster mostly orange but brown dorsally from cercal plates to near apex, ovipositor sheath yellow.
                        </p><p>Head with polygonally reticulate sculpture and mesh size slightly less than that of one eye facet; ocelli forming an angle of about 50°; eye not quite reaching occipital margin, separated by much less than diameter of a facet; frontovertex not parallel-sided, becoming slightly broader anteriorly from the narrowest point which is slightly in front of posterior ocelli; scrobes shallow and U-shaped; antenna with scape about 2.3× as long as broad; funicle with F1–F4 smallest, subequal and transverse, F5 a little larger but transverse, F6 largest, linear sensilla only on F5 and F6; clava 3-segmented, its apex <!--PageBreak--><!--PageBreak-->more or less rounded but with a short slightly oblique truncation; mandible relatively broad with three subequal, apical teeth (<xref ref-type="fig" rid="F8">Fig. 49</xref>); palpal formula 2-2 (<xref ref-type="fig" rid="F8">Fig. 50</xref>), thorax dorsally with notaular lines present only anteriorly; fore wing venation and setation as in <xref ref-type="fig" rid="F8">Fig. 53</xref>; ovipositor (<xref ref-type="fig" rid="F8">Fig. 57</xref>) hardly exserted, about 5.4× as long as ovipositor sheath.
                        </p><p>Relative measurements: HW 14, FV 4, FVL 9,POL 2, AOL 3, OOL 1, OCL 1, POD 1, AOD 1, EL 8, EW 6, MS 5, SL 7, SW 3, FWL 36, FWW 15, HWL 24, HWW 5, OL 8, GL 1.5, MT 13.</p><p><bold>Male.</bold> Length 0.65–0.70mm, almost identical to female but for genitalia and antenna, coloration of gaster. Pedicel white and with clava relatively more slender and solid, funicle brown (<xref ref-type="fig" rid="F8">Fig. 51</xref>); genitalia (<xref ref-type="fig" rid="F8">Fig. 52</xref>) with digitus long and slender apically with two hooks; aedeagus sharply pointed at apex.
                        </p></tp:treatment-sec><tp:treatment-sec sec-type="Distribution"><title>Distribution.</title><p>China (Liaoning), Russia.</p></tp:treatment-sec><tp:treatment-sec sec-type="Host"><title>Host.</title><p><italic><tp:taxon-name>Ericerus pela</tp:taxon-name></italic>.
                        </p></tp:treatment-sec><tp:treatment-sec sec-type="Material examined"><title>Material examined.</title><p>China: 3 ♀♀, 6 ♂♂, Liaoning, Xiuyan, 2010.VI, Coll. Y. Q. Xi (IZCAS); 2 ♀♀, 1 ♂, Liaoning, Shenyang, 2009.VI.12, Coll. Y. Q. Xi (IZCAS).</p></tp:treatment-sec><tp:treatment-sec sec-type="Diagnosis"><title>Diagnosis.</title><p>Scape about 2.3× as long as broad; legs mainly pale yellow and mid tibia with a faint brown marking; gaster mostly orange but brown dorsally from cercal plates to near apex, ovipositor sheath yellow; ovipositor about 5.4× as long as ovipositor sheath.</p><p>This species is similar to <italic><tp:taxon-name>Metaphycus helvolus</tp:taxon-name></italic> in appearance. It can be separated from <italic><tp:taxon-name>Metaphycus helvolus</tp:taxon-name></italic> as follows: dorsal margin of scape pale black; linear sensilla on F5 and F6 (in <italic>helvolus</italic> dorsal margin of scape yellowish, linear sensilla absent on F5), head is about 3.5× as broad as frontovertex, the ovipositor about 0.6× as long as mid tibia (in <italic>helvolus</italic> head about 3× as broad as frontovertex, and the ovipositor about as long as mid tibia).
                        </p><fig id="F8" position="float" orientation="portrait"><label>Figures 48–57.</label><caption><p><italic><tp:taxon-name>Metaphycus ericeri</tp:taxon-name></italic> Trjapitzin Female: <bold>48</bold> antenna <bold>49</bold> mandible <bold>50</bold> palpal formula <bold>53</bold> fore wing <bold>54</bold> fore leg <bold>55</bold> mid leg <bold>56</bold> hind leg <bold>57</bold> ovipositor. Male: <bold>51</bold> antenna <bold>52</bold> genitalia.</p></caption><graphic xmlns:xlink="http://www.w3.org/1999/xlink" xlink:href="ZooKeys-285-053-g008.jpg" position="float" orientation="portrait" xlink:type="simple"/></fig></tp:treatment-sec><ref-list><ref id="B51"><mixed-citation xmlns:xlink="http://www.w3.org/1999/xlink" xlink:type="simple"><person-group><name name-style="western"><surname>Trjapitzin</surname><given-names>VA</given-names></name></person-group> (<year>1975</year>)<article-title> Contribution to the knowledge of parasitic Hymenoptera of the genus <italic>Metaphycus</italic> Mercet, 1917 (Hymenoptera, Chalcidoidea, Encyrtidae) of the Czechoslovakian fauna.</article-title><source>Studia Entomologica Forestalia </source><volume>2</volume> (<issue>1</issue>): <fpage>5</fpage>-<lpage>17</lpage>.</mixed-citation></ref><ref id="B54"><mixed-citation xmlns:xlink="http://www.w3.org/1999/xlink" xlink:type="simple"><person-group><name name-style="western"><surname>Trjapitzin</surname><given-names>VA</given-names></name></person-group> (<year>1989</year>)<article-title> Parasitic Hymenoptera of the Fam. Encyrtidae of Palaearctics.</article-title><source>Opredeliteli po Faune SSSR Zoologicheskii Instituta Akademii Nauk SSR, Leningrad </source><volume>158</volume>: <fpage>1</fpage>-<lpage>489</lpage>.</mixed-citation></ref></ref-list></tp:taxon-treatment>
