# Supplementary material for: A taxonomic study of Chinese species of the alberti group of Metaphycus (Hymenoptera, Encyrtidae)
Source: Zookeys. 2013 Apr 5;(285):53–88. doi: 10.3897/zookeys.285.4142 (PMC3690757; doi:10.3897/zookeys.285.4142)
Supplement: XML Treatment for Metaphycus nadius [file zookeys.285.4142-treatment8.xml]

<!DOCTYPE tp:taxon-treatment
  PUBLIC "-//TaxonX//DTD Taxonomic Treatment Publishing DTD v0 20100105//EN" "tax-treatment-NSO.dtd">
<tp:taxon-treatment xmlns:tp="http://www.plazi.org/taxpub"><tp:treatment-meta><mixed-citation publication-type="journal"><person-group><name><surname>Wang</surname><given-names>Ying</given-names></name><name><surname>Li</surname><given-names>Cheng-De</given-names></name><name><surname>Zhang</surname><given-names>Yan-Zhou</given-names></name></person-group><article-title>A taxonomic study of Chinese species of the <italic>alberti</italic> group of <italic>Metaphycus</italic> (Hymenoptera, Encyrtidae)</article-title><source>Zookeys</source><day>5</day><month>4</month><year>2013</year><volume>2013</volume><issue>285</issue><fpage>53</fpage><lpage>88</lpage><pub-id pub-id-type="doi">10.3897/zookeys.285.4142</pub-id></mixed-citation></tp:treatment-meta><tp:nomenclature><tp:taxon-name>
                            <tp:taxon-name-part taxon-name-part-type="genus">Metaphycus</tp:taxon-name-part>
                            <tp:taxon-name-part taxon-name-part-type="species">nadius</tp:taxon-name-part>
                        <object-id xmlns:xlink="http://www.w3.org/1999/xlink" xlink:type="simple">http://species-id.net/wiki/Metaphycus_nadius</object-id>
								</tp:taxon-name><tp:taxon-authority>(Walker, 1838)</tp:taxon-authority><xref ref-type="fig" rid="F9">Figs 58–62</xref><tp:nomenclature-citation-list><tp:nomenclature-citation><tp:taxon-name>Encyrtus nadius</tp:taxon-name><comment> Walker, 1838: 423. Lectotype ♀ (BMNH, examined), designated by <xref ref-type="bibr" rid="B5">Bouček and Graham (1978</xref>: 230), England.
</comment></tp:nomenclature-citation><tp:nomenclature-citation><tp:taxon-name>Encyrtus syllaeus</tp:taxon-name><comment> Walker, 1838b: 426. Lectotype ♂ (designated by <xref ref-type="bibr" rid="B5">Bouček and Graham 1978</xref>: 230), England, BMNH, examined. Synonymized by <xref ref-type="bibr" rid="B22">Guerrieri and Noyes 2000</xref>: 158.
</comment></tp:nomenclature-citation><tp:nomenclature-citation><tp:taxon-name>Aphycus pinicola</tp:taxon-name><comment> Mercet, 1917: 135. Lectotype ♀ (designated by <xref ref-type="bibr" rid="B35">Noyes 1981</xref>: 168), Spain, IEEM. Synonymized with <italic>nadius</italic> by <xref ref-type="bibr" rid="B22">Guerrieri and Noyes 2000</xref>: 158.
</comment></tp:nomenclature-citation><tp:nomenclature-citation><tp:taxon-name>Aphycus (Euaphycus) pinicola</tp:taxon-name><comment> Mercet; <xref ref-type="bibr" rid="B30">Mercet 1921</xref>: 205.
</comment></tp:nomenclature-citation><tp:nomenclature-citation><tp:taxon-name>Euaphycus intermedius</tp:taxon-name><comment> Mercet, 1925: 24. Synonymized with <italic>nadius</italic> by <xref ref-type="bibr" rid="B22">Guerrieri and Noyes 2000</xref>: 158.
</comment></tp:nomenclature-citation><tp:nomenclature-citation><tp:taxon-name>Euaphycus callunae</tp:taxon-name><comment> Alam, 1957: 433. Holotype ♀, England, BMNH. Synonymized with <italic>nadius</italic> by <xref ref-type="bibr" rid="B22">Guerrieri and Noyes 2000</xref>: 158.
</comment></tp:nomenclature-citation><!--PageBreak--><tp:nomenclature-citation><tp:taxon-name>Euaphycus duplus</tp:taxon-name><comment> Chumakova, 1961: 324. Synonymized with <italic>nadius</italic> by <xref ref-type="bibr" rid="B22">Guerrieri and Noyes 2000</xref>: 158.</comment></tp:nomenclature-citation><tp:nomenclature-citation><tp:taxon-name>Metaphycus intermedius</tp:taxon-name><comment> (Mercet): <xref ref-type="bibr" rid="B51">Trjapitzin 1975</xref>: 8.
</comment></tp:nomenclature-citation><tp:nomenclature-citation><tp:taxon-name>Metaphycus callunae</tp:taxon-name><comment> (Alam); <xref ref-type="bibr" rid="B51">Trjapitzin 1975</xref>: 13.
</comment></tp:nomenclature-citation><tp:nomenclature-citation><tp:taxon-name>Metaphycus pinicola</tp:taxon-name><comment> (Mercet); <xref ref-type="bibr" rid="B51">Trjapitzin 1975</xref>: 14.
</comment></tp:nomenclature-citation><tp:nomenclature-citation><tp:taxon-name>Metaphycus duplus</tp:taxon-name><comment> (Chumakova); <xref ref-type="bibr" rid="B51">Trjapitzin 1975</xref>: 14.
</comment></tp:nomenclature-citation><tp:nomenclature-citation><tp:taxon-name>Metaphycus nadius</tp:taxon-name><comment>; <xref ref-type="bibr" rid="B5">Bouček and Graham 1978</xref>: 230; <xref ref-type="bibr" rid="B54">Trjapitzin 1989</xref>: 246; <xref ref-type="bibr" rid="B26">Li and Xu 2006</xref>: 112–113.
</comment></tp:nomenclature-citation><tp:nomenclature-citation><tp:taxon-name>Metaphycus syllaeus</tp:taxon-name><comment> (Walker); <xref ref-type="bibr" rid="B5">Bouček and Graham 1978</xref>: 230.
</comment></tp:nomenclature-citation></tp:nomenclature-citation-list></tp:nomenclature><tp:treatment-sec sec-type="Female"><title>Female.</title><p>Body length, including ovipositor, 0.7–0.8mm. Frontovertex dark orange; brown in ocellar area, brown between occipital margin and posterior ocelli; dark brown from occiput to base of mandible; mouth margin narrowly dark brown below torulus; rest of head, except occiput, brown; antenna (<xref ref-type="fig" rid="F9">Fig. 58</xref>) with radicle dark brown; scape with both faces dark brown and base of scape white; pedicel in proximal half dark brown, distal half white, dark brown area extending slightly towards apex externally and internally; F1–F4 pale brown, F5–F6 white, clava dark brown, becoming slightly paler towards apex, apex paler brown; occiput with a large dark brown area above foramen; neck of pronotum black, posterior margin translucent brown; dorsum of thorax dark brown; sides and posterior margin of mesoscutum and axillae inconspicuously bordered brown; setae translucent pale brown, silvery in most lights; tegula pale brown with apex pale darker; metanotum dark brown; mesopleuron pale brown; prosternum and mesosternum brown; legs (<xref ref-type="fig" rid="F9">Fig. 59</xref>) mainly pale yellow but tibiae at knees narrowly dark brown and each with a pair of dark brown rings at about 0.2× and 0.5× (fore tibia at about 0.5×); fore wing (<xref ref-type="fig" rid="F9">Fig. 62</xref>) hyaline with a small infuscate area beneath stigmal vein, and with linea calva interrupted; venation yellow-brown; hind wing hyaline; propodeum dark brown; gaster dorsally and venter dark brown, sides very pale brown to white; ovipositor sheath pale brown.
                        </p><p>Head with polygonally reticulate sculpture and mesh size slightly less than that of one eye facet; ocelli forming an angle of about 45°; eye not quite reaching occipital margin, separated by much less than diameter of a facet; eye margins subparallel; scrobes shallow and U-shaped; antenna with scape about 4.5× as long as broad; funicle with F1–F4 smallest, subequal and transverse, F5 a little larger but transverse, F6 largest and quadrate; linear sensilla only on F6; clava 3-segmented, its apex more or less rounded but with a short slightly oblique truncation; mandible relatively broad, with three subequal, apical teeth; palpal formula 2-2 (<xref ref-type="fig" rid="F9">Fig. 60</xref>), gaster with ovipositor slightly exserted, notaular lines reaching about 0.7× across mesoscutum; fore wing venation and setation as in <xref ref-type="fig" rid="F9">Fig. 62</xref>; ovipositor (<xref ref-type="fig" rid="F9">Fig. 61</xref>) clearly exserted, about 4.3× as long as ovipositor sheath.
                        </p><p>Relative measurements: HW 12, FV 3, FVL 4, POL 1.5, AOL 2, OOL 1, OCL 0.5, POD 1, AOD 1, EL 9, EW 5, MS 3, SL 6, SW 2, FWL 32, FWW 15, HWL 22, HWW 4, OL 11, GL 2.5, MT 10.</p><p><!--PageBreak--><bold>Male.</bold> Almost identical to female in general structure, habitus and coloration except for solid clava, genitalia.
                        </p></tp:treatment-sec><tp:treatment-sec sec-type="Hosts"><title>Hosts.</title><p><italic><tp:taxon-name>Asterolecanium</tp:taxon-name></italic> sp.; <italic><tp:taxon-name>Asterolecanium minus</tp:taxon-name></italic>; <italic><tp:taxon-name>Chionaspis pinifoliae</tp:taxon-name></italic>; <italic><tp:taxon-name>Diaspidiotus bavaricus</tp:taxon-name></italic>; <italic><tp:taxon-name>Metaphycus gigas</tp:taxon-name></italic>; <italic><tp:taxon-name>Metaphycus zonatus</tp:taxon-name></italic>; <italic><tp:taxon-name>Phenacaspis pinifoliae</tp:taxon-name></italic>; <italic><tp:taxon-name>Quadraspidiotus bavaricus</tp:taxon-name></italic>; <italic><tp:taxon-name>Quadraspidiotus gigas</tp:taxon-name></italic>; <italic><tp:taxon-name>Quadraspidiotus perniciosus</tp:taxon-name></italic>; <italic><tp:taxon-name>Quadraspidiotus zonatus</tp:taxon-name></italic>; <italic><tp:taxon-name>Sphaerolecanium prunastri</tp:taxon-name></italic>.
                        </p></tp:treatment-sec><tp:treatment-sec sec-type="Distribution"><title>Distribution.</title><p>China (Heilongjiang, Inner Mongolia, Qinghai); Croatia, Czech Republic, England, Finland, France, Greece, Hungary, Italy, Netherlands, Poland, Portugal, Wales, Russia, Slovakia, Spain, United Kingdom.</p></tp:treatment-sec><tp:treatment-sec sec-type="Material examined"><title>Material examined.</title><p>China: 1♀, Inner Mongolia: Darhan Maomingan Allied county, 1979.VIII.1 (IZCAS); 7♀♀, 13♂♂, Qinghai Geermu, 2007.VII.4–5 (IZCAS), England: 1♀, 1985, Coll. S. M. Alam (BMNH); 1♀, Richmond Park, Surrey, 1996.VII.18, Coll. J. Noyes (BMNH).</p><!--PageBreak--></tp:treatment-sec><tp:treatment-sec sec-type="Diagnosis"><title>Diagnosis.</title><p>Antenna with radicle dark brown; scape with both faces dark brown and base of scape white; scape about 4.5× as long as broad; legs mainly pale yellow but tibiae at knees narrowly dark brown and each with a pair of dark brown rings at about 0.2× and 0.5× (fore tibia at about 0.5×); fore wing hyaline with a small infuscate area beneath stigmal vein.The female of <italic><tp:taxon-name>Metaphycus nadius</tp:taxon-name></italic> can be identified reliably from other Chinese species in this group by the brown mark under the stigmal vein and the two rings on the mid tibia, antenna with linear sensilla on F6 and clava only. According to <xref ref-type="bibr" rid="B22">Guerrieri and Noyes (2000)</xref>, it is also similar to <italic><tp:taxon-name>Metaphycus hubai</tp:taxon-name></italic>, both with a small infuscate area below marginal and stigma veins.
                        </p><fig id="F9" position="float" orientation="portrait"><label>Figures 58–62.</label><caption><p><italic><tp:taxon-name>Metaphycus nadius</tp:taxon-name></italic> (Walker) Female: <bold>58</bold> antenna <bold>59</bold> mid leg <bold>60</bold> palpal formula <bold>61</bold> ovipositor <bold>62</bold> fore wing.</p></caption><graphic xmlns:xlink="http://www.w3.org/1999/xlink" xlink:href="ZooKeys-285-053-g009.jpg" position="float" orientation="portrait" xlink:type="simple"/></fig></tp:treatment-sec><ref-list><ref id="B5"><mixed-citation xmlns:xlink="http://www.w3.org/1999/xlink" xlink:type="simple"><person-group><name name-style="western"><surname>Bouček</surname><given-names>Z</given-names></name><name name-style="western"><surname>Graham</surname><given-names>MWR de V</given-names></name></person-group> (<year>1978</year>)<article-title> British check-list of Chalcidoidea (Hymenoptera): taxonomic notes and additions.</article-title><source>Entomologist’s Gazette </source><volume>29</volume> (<issue>4</issue>): <fpage>225</fpage>-<lpage>235</lpage>.</mixed-citation></ref><ref id="B22"><mixed-citation xmlns:xlink="http://www.w3.org/1999/xlink" xlink:type="simple"><person-group><name name-style="western"><surname>Guerrieri</surname><given-names>E</given-names></name><name name-style="western"><surname>Noyes</surname><given-names>JS</given-names></name></person-group> (<year>2000</year>)<article-title> Revision of European species of genus <italic>Metaphycus</italic> Mercet (Hymenoptera: Chalcidoidea: Encyrtidae), parasitoids of scale insects.</article-title><source>Systematic Entomology </source><volume>25</volume>: <fpage>147</fpage>-<lpage>222</lpage>. doi: <ext-link ext-link-type="uri" xlink:href="http://dx.doi.org/10.1046/j.1365-3113.2000.00099.x" xlink:type="simple">10.1046/j.1365-3113.2000.00099.x</ext-link></mixed-citation></ref><ref id="B35"><mixed-citation xmlns:xlink="http://www.w3.org/1999/xlink" xlink:type="simple"><person-group><name name-style="western"><surname>Noyes</surname><given-names>JS</given-names></name></person-group> (<year>1981</year>)<source> On the types of the species of Encyrtidae described by R. García Mercet (Hymenoptera: Chalcidoidea). Eos. Revista Española di Entomología. Madrid 55/56: 165–189.</source></mixed-citation></ref><ref id="B30"><mixed-citation xmlns:xlink="http://www.w3.org/1999/xlink" xlink:type="simple"><person-group><name name-style="western"><surname>Mercet</surname><given-names>RG</given-names></name></person-group> (<year>1921</year>)<source> Fauna Iberica.</source><publisher-name>Himenópteros Fam. Encírtidos. Museo Nacional de Ciencas Naturales</publisher-name>, <publisher-loc>Madrid</publisher-loc>, <lpage>727</lpage> pp.</mixed-citation></ref><ref id="B51"><mixed-citation xmlns:xlink="http://www.w3.org/1999/xlink" xlink:type="simple"><person-group><name name-style="western"><surname>Trjapitzin</surname><given-names>VA</given-names></name></person-group> (<year>1975</year>)<article-title> Contribution to the knowledge of parasitic Hymenoptera of the genus <italic>Metaphycus</italic> Mercet, 1917 (Hymenoptera, Chalcidoidea, Encyrtidae) of the Czechoslovakian fauna.</article-title><source>Studia Entomologica Forestalia </source><volume>2</volume> (<issue>1</issue>): <fpage>5</fpage>-<lpage>17</lpage>.</mixed-citation></ref><ref id="B54"><mixed-citation xmlns:xlink="http://www.w3.org/1999/xlink" xlink:type="simple"><person-group><name name-style="western"><surname>Trjapitzin</surname><given-names>VA</given-names></name></person-group> (<year>1989</year>)<article-title> Parasitic Hymenoptera of the Fam. Encyrtidae of Palaearctics.</article-title><source>Opredeliteli po Faune SSSR Zoologicheskii Instituta Akademii Nauk SSR, Leningrad </source><volume>158</volume>: <fpage>1</fpage>-<lpage>489</lpage>.</mixed-citation></ref><ref id="B26"><mixed-citation xmlns:xlink="http://www.w3.org/1999/xlink" xlink:type="simple"><person-group><name name-style="western"><surname>Li</surname><given-names>CD</given-names></name><name name-style="western"><surname>Xu</surname><given-names>TJ</given-names></name></person-group> (<year>2006</year>)<source> A new record species of <italic>Metaphycus</italic> Mercet (Hymenoptera: Encyrtidae) from China, Journal of Northeast Forestry University 34(6): 112–113.</source></mixed-citation></ref></ref-list></tp:taxon-treatment>
