# Supplementary material for: A taxonomic study of Chinese species of the alberti group of Metaphycus (Hymenoptera, Encyrtidae)
Source: Zookeys. 2013 Apr 5;(285):53–88. doi: 10.3897/zookeys.285.4142 (PMC3690757; doi:10.3897/zookeys.285.4142)
Supplement: XML Treatment for Metaphycus xujiangi [file zookeys.285.4142-treatment11.xml]

<!DOCTYPE tp:taxon-treatment
  PUBLIC "-//TaxonX//DTD Taxonomic Treatment Publishing DTD v0 20100105//EN" "tax-treatment-NSO.dtd">
<tp:taxon-treatment xmlns:tp="http://www.plazi.org/taxpub"><tp:treatment-meta><mixed-citation publication-type="journal"><person-group><name><surname>Wang</surname><given-names>Ying</given-names></name><name><surname>Li</surname><given-names>Cheng-De</given-names></name><name><surname>Zhang</surname><given-names>Yan-Zhou</given-names></name></person-group><article-title>A taxonomic study of Chinese species of the <italic>alberti</italic> group of <italic>Metaphycus</italic> (Hymenoptera, Encyrtidae)</article-title><source>Zookeys</source><day>5</day><month>4</month><year>2013</year><volume>2013</volume><issue>285</issue><fpage>53</fpage><lpage>88</lpage><pub-id pub-id-type="doi">10.3897/zookeys.285.4142</pub-id></mixed-citation></tp:treatment-meta><tp:nomenclature><tp:taxon-name>
                            <tp:taxon-name-part taxon-name-part-type="genus">Metaphycus</tp:taxon-name-part>
                            <tp:taxon-name-part taxon-name-part-type="species">xujiangi</tp:taxon-name-part>
                        <object-id xmlns:xlink="http://www.w3.org/1999/xlink" xlink:type="simple">http://species-id.net/wiki/Metaphycus_xujiangi</object-id>
								</tp:taxon-name><tp:taxon-authority>Özdikmen, 2011</tp:taxon-authority><xref ref-type="fig" rid="F12">Figs 77–83</xref><tp:nomenclature-citation-list><tp:nomenclature-citation><tp:taxon-name>Metaphycus tamakatakaigara</tp:taxon-name><comment><xref ref-type="bibr" rid="B24">Jiang 1982</xref>: 7: 182; Jiang 1986: (3):14. Misidentified.
</comment></tp:nomenclature-citation><tp:nomenclature-citation><tp:taxon-name>Metaphycus ericeri</tp:taxon-name><comment> Xu &amp; Jiang 1990: 203. Holotype ♀, China, ZJU &amp; SCU; <xref ref-type="bibr" rid="B25">Jiao and Zhao 1999</xref>: 166-171.
</comment></tp:nomenclature-citation><tp:nomenclature-citation><tp:taxon-name>Metaphycus xujiangi</tp:taxon-name><comment> Özdikmen, 2011: 802. Replacement name for <italic><tp:taxon-name>Metaphycus ericeri</tp:taxon-name></italic> Xu &amp; Jiang nec <xref ref-type="bibr" rid="B49">Trjapitzin (1967)</xref>.
</comment></tp:nomenclature-citation></tp:nomenclature-citation-list></tp:nomenclature><tp:treatment-sec sec-type="Female"><title>Female.</title><p>Body length, including ovipositor about 1.1mm. Frontovertex orange to dark orange; orange in ocellar area, orange between occipital margin and posterior ocelli; immaculate from occiput to base of mandible; rest of head, except occiput, yellow-white; antenna (<xref ref-type="fig" rid="F12">Fig. 77</xref>) with radicle yellow; scape with both faces blackish, only extreme apex and extreme distal yellow, dorsal margin black; pedicel dark brown in proximal half and apex white; F1–F4 brown, F5–F6 white, clava dark brown, becoming paler towards apex, apex white; occiput with dark brown area above occipital foramen, rest white; neck of pronotum dark brown, posterior margin translucent white, lateral spots relatively small and undistinct, rest white; dorsum of thorax orange; sides and posterior margin of mesoscutum and axillae bordered brown; setae translucent yellow, silvery in most lights; tegula white; metanotum pale brown; mesopleuron yellow; prosternum and mesosternum pale yellow; legs (<xref ref-type="fig" rid="F12">Figs 80–82</xref>) mainly pale yellow; fore wing (<xref ref-type="fig" rid="F12">Fig. 79</xref>) hyaline, and with linea calva interrupted, venation dark yellow; hind wing hyaline; propodeum medially dark orange; gaster dorsally pale brown, becoming paler towards apex, side and venter white; ovipositor sheath yellow.
                        </p><p>Ocelli forming an angle of about 50°; eye not quite reaching occipital margin, separated by much less than diameter of one facet; frontovertex subparallel-sided, becoming slightly broader anteriorly from the narrowest point which is slightly in front of posterior ocelli; scrobes shallow and U-shaped; antenna with scape about 2–2.5× as long as broad; funicle with F1–F4 smallest, subequal, F4 transverse, F5 a little larger but transverse, F6 largest; clava 3-segmented, its apex more or less rounded and with a short slightly oblique truncation; mandible relatively broad with three subequal, apical teeth; palpal formula 2-2 (<xref ref-type="fig" rid="F12">Fig. 78</xref>), notaular lines reaching about 0.6× across mesoscutum; fore wing venation and setation as in <xref ref-type="fig" rid="F12">Fig. 79</xref>; ovipositor (<xref ref-type="fig" rid="F12">Fig. 83</xref>) hardly exserted, length about 5.4× as long as ovipositor sheath.
                        </p><p>Relative measurements: HW 15.5, FV 3, FVL 7,POL 2, AOL 3, OOL 1, OCL 1, POD 2, AOD 2, EL 9, EW 6, MS 4, SL 7, SW 3, FWL 45, FWW 21, HWL 30, HWW 6, OL 11, GL 2, MT 15.</p></tp:treatment-sec><tp:treatment-sec sec-type="Male"><title>Male.</title><p>(length 0.8–1.33mm). Thorax black-brown, ocellar area black-brown, antenna yellow-brown, clava solid and as long as F3 to F6. Digitus of genitalia apically with two hooks; aedeagus robust, length about 3× as long as broad. (<xref ref-type="bibr" rid="B58">Xu and Jiang 1990</xref>).
                        </p><!--PageBreak--><!--PageBreak--><!--PageBreak--></tp:treatment-sec><tp:treatment-sec sec-type="Host"><title>Host.</title><p><italic><tp:taxon-name>Ericerus pela</tp:taxon-name></italic>.
                        </p></tp:treatment-sec><tp:treatment-sec sec-type="Distribution"><title>Distribution.</title><p>China (Hunan, Sichuan, Yunnan).</p></tp:treatment-sec><tp:treatment-sec sec-type="Material examined"><title>Material examined.</title><p>China: 9♀♀, Sichuan, E’mei Mt., 1963.X, Coll. D. X Liao (IZCAS).</p></tp:treatment-sec><tp:treatment-sec sec-type="Diagnosis"><title>Diagnosis.</title><p>Antenna with radicle yellow; scape with both faces blackish, only extreme apex and extreme distal yellow, dorsal margin black, scape about 2–2.5× as long as broad; ovipositor hardly exserted, length about 5.4× as long as ovipositor sheath. <xref ref-type="bibr" rid="B24">Jiang (1982)</xref> misidentified this species as <italic><tp:taxon-name>Metaphycus tamakatakaigara</tp:taxon-name></italic>, and <xref ref-type="bibr" rid="B58">Xu and Jiang 1990</xref> described it as a new species.<italic><tp:taxon-name>Metaphycus</tp:taxon-name></italic><italic>xujiangi</italic> is very similar to <italic><tp:taxon-name>Metaphycus ericeri</tp:taxon-name></italic>. It can be separated from <italic><tp:taxon-name>Metaphycus ericeri</tp:taxon-name></italic> as follows: head is about 5× as broad as frontovertex, POD=POL and the ovipositor about 0.7× as long as mid tibia (in <italic><tp:taxon-name>Metaphycus ericeri</tp:taxon-name></italic>, the head is about 3.5× as broad as frontovertex, 2POD=POL and the ovipositor about 0.6× as long as mid tibia).
                        </p><fig id="F12" position="float" orientation="portrait"><label>Figures 77–83.</label><caption><p><italic><tp:taxon-name>Metaphycus xujiangi</tp:taxon-name></italic> Özdikmen. Female: <bold>77</bold> antenna <bold>78</bold> palpal formula and mandible <bold>79</bold> fore wing <bold>80</bold> fore leg <bold>81</bold> mid leg <bold>82</bold> hind leg <bold>83</bold> ovipositor.</p></caption><graphic xmlns:xlink="http://www.w3.org/1999/xlink" xlink:href="ZooKeys-285-053-g012.jpg" position="float" orientation="portrait" xlink:type="simple"/></fig><fig id="F13" position="float" orientation="portrait"><label>Figures 84–86.</label><caption><p>Distribution of<italic><tp:taxon-name>Metaphycus</tp:taxon-name></italic> spp. in China.</p></caption><graphic xmlns:xlink="http://www.w3.org/1999/xlink" xlink:href="ZooKeys-285-053-g013.jpg" position="float" orientation="portrait" xlink:type="simple"/></fig></tp:treatment-sec><ref-list><ref id="B24"><mixed-citation xmlns:xlink="http://www.w3.org/1999/xlink" xlink:type="simple"><person-group><name name-style="western"><surname>Jiang</surname><given-names>DQ</given-names></name></person-group> (<year>1982</year>)<article-title> Notes on the encyrtid parasites (Hymenoptera, Chalcidoidea) from the Chinese wax scales <italic>Ericerus pela</italic> Chav. (Homoptera, Coccidea), with description of a new species.</article-title><source>Acta Zootaxonomica Sinica </source><volume>7</volume> (<issue>2</issue>): <fpage>179</fpage>-<lpage>186</lpage>.</mixed-citation></ref><ref id="B25"><mixed-citation xmlns:xlink="http://www.w3.org/1999/xlink" xlink:type="simple"><person-group><name name-style="western"><surname>Jiao</surname><given-names>Y</given-names></name><name name-style="western"><surname>Zhao</surname><given-names>P</given-names></name></person-group> (<year>1999</year>)<article-title> Bionomics of <italic>Metaphycus ericeri</italic> Xu et Jiang (Hymenoptera: Encyrtidae).</article-title><source>Acta Entomologica Sinica </source><volume>42</volume> (<issue>2</issue>): <fpage>166</fpage>-<lpage>171</lpage>.</mixed-citation></ref><ref id="B49"><mixed-citation xmlns:xlink="http://www.w3.org/1999/xlink" xlink:type="simple"><person-group><name name-style="western"><surname>Trjapitzin</surname><given-names>VA</given-names></name></person-group> (<year>1967</year>)<article-title> Encyrtids (Hymenoptera, Encyrtidae) of the Maritime Territory.</article-title><source>Trudy Zoologicheskogo Instituta (Akademiya Nauk SSSR) </source><volume>41</volume>: <fpage>173</fpage>-<lpage>221</lpage>.</mixed-citation></ref><ref id="B58"><mixed-citation xmlns:xlink="http://www.w3.org/1999/xlink" xlink:type="simple"><person-group><name name-style="western"><surname>Xu</surname><given-names>ZH</given-names></name><name name-style="western"><surname>Jiang</surname><given-names>DQ</given-names></name></person-group> (<year>1990</year>)<article-title> Description of a new species <italic>Metaphycus ericeri</italic> (Hymenoptera: Encyrtidae) from China.</article-title><source>Acta Agriculturae Universitatis Zhejiangensis </source><volume>17</volume> (<issue>2</issue>): <fpage>203</fpage>-<lpage>204</lpage>.</mixed-citation></ref></ref-list></tp:taxon-treatment>
